# Supplementary material for: Remodeling of the Lymph Node High Endothelial Venules Reflects Tumor Invasiveness in Breast Cancer and is Associated with Dysregulation of Perivascular Stromal Cells
Source: Cancers (Basel). 2021 Jan 8;13(2):211. doi: 10.3390/cancers13020211 (PMC7827313; doi:10.3390/cancers13020211)
Supplement: Supplementary file 1 [file cancers-13-00211-s001.zip]

Archive with 12 entries (11 files):
- Supplementary Data/
- Supplementary Data/Figure S1.tif
- Supplementary Data/Figure S2.tif
- Supplementary Data/Figure S3.tif
- Supplementary Data/Figure S4.tif
- Supplementary Data/Figure S5.tif
- Supplementary Data/Figure S6.tif
- Supplementary Data/Figure S7.tif
- Supplementary Data/Figure S8.tif
- Supplementary Data/Supplementary Table 1.docx
- Supplementary Data/Supplementary Table 2.docx
- Supplementary Data/Supplementary Table 3.docx
